# Supplementary material for: Effects of Dickkopf-1 (DKK-1) on Prostate Cancer Growth and Bone Metastasis
Source: Cells. 2023 Nov 24;12(23):2695. doi: 10.3390/cells12232695 (PMC10705757; doi:10.3390/cells12232695)
Supplement: Supplementary file 1 [file cells-12-02695-s001.zip]

Archive with 1 entries (1 files):
- cells-2687188-supplementary.pdf
